# Supplementary material for: PERK/eIF2α pathway affected the thyroid hormone synthetic in hypertensive disorders of pregnancy rats
Source: Front Endocrinol (Lausanne). 2025 Aug 13;16:1552065. doi: 10.3389/fendo.2025.1552065 (PMC12380578; doi:10.3389/fendo.2025.1552065)
Supplement: Supplementary file 7 [file Table2.xlsx]

## Sheet: Sheet1
Figure1		Control											HDP
SBP	GD10	115.333	96.3333	111	115.333	110	104.333	115.333	97.3333	112.333	103		115.333	112.333	108	114.333	116.667	111.667	116.333	107.333	114.333
	GD14	110	101	106.667	115.333	109.333	106	116	109.333	114.333	115.667		149	137	135.667	137		151	140	153	139.667
	GD20	108.667	96.6667	108.667	119.667	102.667	99	117.667	103.667	112.667	110		136.333	124	131	137.667	133.333	136.333	130.667	139	134.667
MBP	GD10	101.667	78.6667	91.6667	98.3333	84.6667	94	103.333	83.6667	95.3333	87.6667		104.333	92.6667	95.3333	88	93.6667	100.333	103	84.6667	94
	GD14	97.3333	91.6667	90.3333	103.333	83	91	96	85.3333	100.333	98		106.667	108.667	108.333	98.3333		120.667	107.333	121.667	109
	GD20	94	84	94.3333	102	76	84	100.333	75	95	92		115	108	113.667	110	113	126	112.667	121	117
DBP	GD10	94.6667	70	82.3333	93.3333	71.6667	88.3333	95.3333	76.3333	86.6667	79.6667		99	82.6667	89	75.6667	81.6667	94	94.6667	73.6667	87
	GD14	91	86.3333	82.3333	97.3333	69.6667	83.6667	85.3333	72.6667	93	89		106.667	108.667	108.333	98.3333		120.667	107.333	121.667	109
	GD20	87	77.3333	86.6667	93	62	76.6667	91.6667	60.3333	88	83		103.667	102	105	96.3333	103	121	103.667	111.333	108
urinary protein concentration	GD10	7.23125	6.6275	7.1875	6.3675	8.12625	7.20625	7.41375	7.3875	7.2775	10.7175		7.5075	6.57	8.6625	7.60875	9.2325	7.6675	6.96375	8.94375	9.8175	10.4375
	GD20	8.71	8.66	9.435	8.9875	10.4375	10.1425	10.335	9.045	10.5325	8.685		22.44	21.765	17.755	20.865	21.175	21.435	20.7025	20.31	19.7925	19.7625
TSH		1844.84	2421.16	2081.65	2385.18	1608.14	2758.89	1707.2	1080.53	1952.68	1582.35		2059.54	2272.25	2255.5	2012.74	2622.75	2092.78	1905.49	3292.46	2705.1	3932.97	3574.03
FT3		3.12	2.22	1.79	2.39	1.83	2.6	2.46	2.62	2.2	2.85		2.53	1.57	2.31	2.43	2.77	1.73	1.78	2.47
FT4		10.36	5.84	6.06	8.11	6.49	6.76	9.64	9.04	5.92	7.77		9.31	7.81	8.54	8.67	7.69	8.57	5.51	8.75	8.89
Figure2
Average follicular cativities area		11.26	13.14	13.27	9	10.82							8.49	8.74	5.41	5.27	6.48
Follicular number		108	76	73	108	98							65	65	112	145	115
Relative mRNA level	TG	1.14728	0.87933	1.00519	1.23799	1.0836	0.735099						1.38859	1.26188	1.56285	1.30244	1.98368	1.42738
	NIS	0.809643	0.708917	1.00161	1.28483	1.49564	0.905193						0.229853	0.349957	0.491825	0.438653	0.310013	0.325268
	TPO	1.48419	0.921011	0.800479	1.31981	0.692441							1.08815	0.782504	1.57927	0.919975	1.33407	1.32807
Relative protein level	TG	2.26437	2.20642	2.08836									1.48631	1.6904	1.47923
	NIS	0.311381	0.315528	0.370262									0.559562	0.47672	0.481883
	TPO	0.198517	0.179245	0.227662									0.246962	0.215076	0.214093
Figure3
Relative protein level	p-eIF2α	0.788546	0.895737	0.971049									1.36721	1.35844	1.44011
	XBP1s	0.616867	0.538976	0.515428									0.421973	0.542685	0.346965
	ATF6	0.869852	0.705975	0.834125									0.920139	0.838181	0.70971
Relative protein level	p-PREK	1.50441	0.977455	1.01508	1.32088								1.83214	1.86726	1.48184	1.79661
	p-eIF2α	0.44387	0.527168	0.546313	0.613002								0.757664	0.85202	0.828265	0.898632
	ATF4	0.155197	0.156491	0.436742	0.17754								0.591597	0.92826	0.677516	0.608223

## Sheet: Sheet2
115.333	110	108.667	101.667	97.3333	94	94.6667	91	87	7.23125	8.71	1844.84	3.12	10.36	11.26	108	1.14728	0.809643	1.48419	2.26437	0.311381	0.198517	0.788546	0.616867	0.869852	1.50441	0.44387	0.155197
96.3333	101	96.6667	78.6667	91.6667	84	70	86.3333	77.3333	6.6275	8.66	2421.16	2.22	5.84	13.14	76	0.87933	0.708917	0.921011	2.20642	0.315528	0.179245	0.895737	0.538976	0.705975	0.977455	0.527168	0.156491
111	106.667	108.667	91.6667	90.3333	94.3333	82.3333	82.3333	86.6667	7.1875	9.435	2081.65	1.79	6.06	13.27	73	1.00519	1.00161	0.800479	2.08836	0.370262	0.227662	0.971049	0.515428	0.834125	1.01508	0.546313	0.436742
115.333	115.333	119.667	98.3333	103.333	102	93.3333	97.3333	93	6.3675	8.9875	2385.18	2.39	8.11	9	108	1.23799	1.28483	1.31981							1.32088	0.613002	0.17754
110	109.333	102.667	84.6667	83	76	71.6667	69.6667	62	8.12625	10.4375	1608.14	1.83	6.49	10.82	98	1.0836	1.49564	0.692441
104.333	106	99	94	91	84	88.3333	83.6667	76.6667	7.20625	10.1425	2758.89	2.6	6.76			0.735099	0.905193
115.333	116	117.667	103.333	96	100.333	95.3333	85.3333	91.6667	7.41375	10.335	1707.2	2.46	9.64
97.3333	109.333	103.667	83.6667	85.3333	75	76.3333	72.6667	60.3333	7.3875	9.045	1080.53	2.62	9.04
112.333	114.333	112.667	95.3333	100.333	95	86.6667	93	88	7.2775	10.5325	1952.68	2.2	5.92
103	115.667	110	87.6667	98	92	79.6667	89	83	10.7175	8.685	1582.35	2.85	7.77
115.333	149	136.333	104.333	106.667	115	99	106.667	103.667	7.5075	22.44	2059.54	2.53	9.31	8.49	65	1.38859	0.229853	1.08815	1.48631	0.559562	0.246962	1.36721	0.421973	0.920139	1.83214	0.757664	0.591597
112.333	137	124	92.6667	108.667	108	82.6667	108.667	102	6.57	21.765	2272.25	1.57	7.81	8.74	65	1.26188	0.349957	0.782504	1.6904	0.47672	0.215076	1.35844	0.542685	0.838181	1.86726	0.85202	0.92826
108	135.667	131	95.3333	108.333	113.667	89	108.333	105	8.6625	17.755	2255.5	2.31	8.54	5.41	112	1.56285	0.491825	1.57927	1.47923	0.481883	0.214093	1.44011	0.346965	0.70971	1.48184	0.828265	0.677516
114.333	137	137.667	88	98.3333	110	75.6667	98.3333	96.3333	7.60875	20.865	2012.74	2.43	8.67	5.27	145	1.30244	0.438653	0.919975							1.79661	0.898632	0.608223
116.667		133.333	93.6667		113	81.6667		103	9.2325	21.175	2622.75	2.77	7.69	6.48	115	1.98368	0.310013	1.33407
111.667	151	136.333	100.333	120.667	126	94	120.667	121	7.6675	21.435	2092.78	1.73	8.57			1.42738	0.325268	1.32807
116.333	140	130.667	103	107.333	112.667	94.6667	107.333	103.667	6.96375	20.7025	1905.49	1.78	5.51
107.333	153	139	84.6667	121.667	121	73.6667	121.667	111.333	8.94375	20.31	3292.46	2.47	8.75
114.333	139.667	134.667	94	109	117	87	109	108	9.8175	19.7925	2705.1		8.89
									10.4375	19.7625	3932.97
											3574.03
