# Supplementary material for: PERK/eIF2α pathway affected the thyroid hormone synthetic in hypertensive disorders of pregnancy rats
Source: Front Endocrinol (Lausanne). 2025 Aug 13;16:1552065. doi: 10.3389/fendo.2025.1552065 (PMC12380578; doi:10.3389/fendo.2025.1552065)
Supplement: Supplementary file 8 [file Table3.xlsx]

## Sheet: Sheet1
Group statistics
Group		Number of cases	Average value	Standard deviation	Standard error average value
SGD10	1	10	108.033	7.31386	2.31285
	2	9	112.926	3.4066	1.13553
SGD14	1	10	110.367	4.9776	1.57406
	2	8	142.792	7.02589	2.48403
SGD20	1	10	107.933	7.54869	2.38711
	2	9	133.667	4.60072	1.53357
MGD10	1	10	91.9	8.14385	2.57531
	2	9	95.1111	6.5532	2.1844
MGD14	1	10	93.6333	6.50631	2.05748
	2	8	110.083	7.6506	2.7049
MGD20	1	10	89.6667	9.46599	2.99341
	2	9	115.148	5.54555	1.84852
DGD10	1	10	83.8333	9.3297	2.95031
	2	9	86.3704	8.70096	2.90032
DGD14	1	10	85.0333	8.60297	2.7205
	2	8	110.083	7.6506	2.7049
DGD20	1	10	80.5667	11.5342	3.64744
	2	9	106	6.9622	2.32073
UGD10	1	10	7.55425	1.20576	0.381294
	2	10	8.34112	1.27168	0.402141
UGD20	1	10	9.497	0.78335	0.247717
	2	10	20.6002	1.30737	0.413427
TSH	1	10	1942.26	489.949	154.935
	2	11	2611.42	694.108	209.281
FT3	1	10	2.408	0.419227	0.132571
	2	8	2.19875	0.441732	0.156176
FT4	1	10	7.599	1.64557	0.520375
	2	9	8.19333	1.12539	0.37513
area	1	5	11.498	1.77429	0.793489
	2	5	6.878	1.65565	0.740428
number	1	5	92.6	17.0529	7.62627
	2	5	100.4	34.7966	15.5615
mRNATG	1	6	1.01475	0.183725	0.0750056
	2	6	1.4878	0.264732	0.108077
mRNANIS	1	6	1.0343	0.299894	0.122431
	2	6	0.357595	0.0940997	0.038416
mRNATPO	1	5	1.04359	0.342003	0.152948
	2	6	1.172	0.296225	0.120933
Ptg	1	3	2.18638	0.0897011	0.0517889
	2	3	1.55198	0.119927	0.06924
Pnis	1	3	0.33239	0.0328636	0.0189738
	2	3	0.506055	0.0464102	0.026795
Ptpo	1	3	0.201808	0.0243753	0.0140731
	2	3	0.225377	0.0186995	0.0107962
PpeIF2α	1	3	0.885111	0.0917145	0.0529514
	2	3	1.38859	0.0448341	0.025885
PXBP1s	1	3	0.55709	0.0530905	0.0306518
	2	3	0.437208	0.0987455	0.0570107
PATF6	1	3	0.803317	0.0861729	0.0497519
	2	3	0.822677	0.106068	0.0612382
pPREK	1	4	1.20446	0.252269	0.126134
	2	4	1.74447	0.177441	0.0887207
peIF2α	1	4	0.532588	0.069654	0.034827
	2	4	0.834145	0.0587709	0.0293854
ATF4	1	4	0.231493	0.137216	0.0686079
	2	4	0.701399	0.15575	0.0778752
a. Since at least one group is empty, it is impossible to calculate t.
Independent sample test
		Levene's test for variance equality		Mean value equality t-test
		F	Significance	t	Degree of freedom	Significance	Average difference value	Standard error difference	95% confidence interval of the difference
									Lower limit	Upper limit
SGD10	Assume equal variance	8.2154	0.0107004	-1.8321	17	0.0845149	-4.89259	2.67049	-10.5268	0.741639
	Not assuming equal variance			-1.89888	13.0113	0.0799795	-4.89259	2.57657	-10.4584	0.67325
SGD14	Assume equal variance	3.15325	0.0947955	-11.4676	16	3.95944e-09	-32.425	2.82754	-38.4191	-26.4309
	Not assuming equal variance			-11.0261	12.218	1.04099e-07	-32.425	2.94076	-38.8197	-26.0303
SGD20	Assume equal variance	2.22985	0.153694	-8.8413	17	9.11659e-08	-25.7333	2.91058	-31.8741	-19.5925
	Not assuming equal variance			-9.06974	15.0736	1.7079e-07	-25.7333	2.83727	-31.7783	-19.6884
MGD10	Assume equal variance	0.771296	0.39206	-0.939626	17	0.36057	-3.21111	3.41743	-10.4213	3.99905
	Not assuming equal variance			-0.950889	16.8163	0.355128	-3.21111	3.37696	-10.3418	3.91957
MGD14	Assume equal variance	0.0084732	0.927801	-4.93317	16	0.00014979	-16.45	3.33457	-23.519	-9.38102
	Not assuming equal variance			-4.8404	13.84	0.000270509	-16.45	3.39848	-23.7469	-9.15307
MGD20	Assume equal variance	4.32804	0.0529276	-7.04837	17	1.95698e-06	-25.4815	3.61523	-33.1089	-17.854
	Not assuming equal variance			-7.24283	14.7585	3.14841e-06	-25.4815	3.51817	-32.991	-17.972
DGD10	Assume equal variance	0.144133	0.708907	-0.610855	17	0.549377	-2.53704	4.15326	-11.2996	6.22557
	Not assuming equal variance			-0.61323	16.9703	0.547856	-2.53704	4.13717	-11.2669	6.19279
DGD14	Assume equal variance	0.111879	0.742359	-6.4403	16	8.16615e-06	-25.05	3.88957	-33.2955	-16.8045
	Not assuming equal variance			-6.52964	15.7722	7.44571e-06	-25.05	3.83635	-33.1923	-16.9077
DGD20	Assume equal variance	2.76531	0.114653	-5.73246	17	2.44082e-05	-25.4333	4.43672	-34.794	-16.0727
	Not assuming equal variance			-5.88306	14.9969	3.01018e-05	-25.4333	4.32315	-34.6481	-16.2186
UGD10	Assume equal variance	0.941559	0.344736	-1.41992	18	0.172719	-0.786875	0.554168	-1.95114	0.377389
	Not assuming equal variance			-1.41992	17.9492	0.172767	-0.786875	0.554168	-1.95138	0.377626
UGD20	Assume equal variance	0.901311	0.355004	-23.0377	18	8.27894e-15	-11.1032	0.48196	-12.1158	-10.0907
	Not assuming equal variance			-23.0377	14.7244	5.841e-13	-11.1032	0.48196	-12.1322	-10.0743
TSH	Assume equal variance	1.52752	0.231548	-2.52707	19	0.0205325	-669.158	264.796	-1223.38	-114.934
	Not assuming equal variance			-2.56982	17.9682	0.019301	-669.158	260.391	-1216.29	-122.027
FT3	Assume equal variance	0.304147	0.588914	1.02777	16	0.319345	0.20925	0.203596	-0.222354	0.640854
	Not assuming equal variance			1.02145	14.7613	0.323491	0.20925	0.204856	-0.228006	0.646506
FT4	Assume equal variance	2.91927	0.105719	-0.907967	17	0.376588	-0.594333	0.654576	-1.97537	0.786701
	Not assuming equal variance			-0.926486	15.9414	0.368008	-0.594333	0.641492	-1.95464	0.765976
area	Assume equal variance	0.00251644	0.961221	4.25692	8	0.00277296	4.62	1.08529	2.11731	7.12269
	Not assuming equal variance			4.25692	7.96198	0.00280326	4.62	1.08529	2.11523	7.12477
number	Assume equal variance	4.04132	0.0792409	-0.450093	8	0.66459	-7.8	17.3297	-47.7625	32.1625
	Not assuming equal variance			-0.450093	5.81659	0.66893	-7.8	17.3297	-50.5306	34.9306
mRNATG	Assume equal variance	0.392671	0.544938	-3.59592	10	0.00488085	-0.473057	0.131554	-0.766177	-0.179937
	Not assuming equal variance			-3.59592	8.90949	0.00588123	-0.473057	0.131554	-0.771114	-0.175
mRNANIS	Assume equal variance	6.56359	0.0282784	5.27375	10	0.000360866	0.67671	0.128317	0.390803	0.962618
	Not assuming equal variance			5.27375	5.9751	0.00190075	0.67671	0.128317	0.362413	0.991007
mRNATPO	Assume equal variance	0.342425	0.57281	-0.66819	9	0.520779	-0.128418	0.192187	-0.563176	0.30634
	Not assuming equal variance			-0.658612	8.04828	0.528533	-0.128418	0.194982	-0.577579	0.320743
Ptg	Assume equal variance	0.669521	0.459161	7.33708	4	0.00183696	0.634404	0.0864654	0.394338	0.874471
	Not assuming equal variance			7.33708	3.70436	0.00246342	0.634404	0.0864654	0.386589	0.882219
Pnis	Assume equal variance	0.88312	0.400555	-5.2894	4	0.00613096	-0.173665	0.0328325	-0.264822	-0.0825068
	Not assuming equal variance			-5.2894	3.60273	0.00817021	-0.173665	0.0328325	-0.268927	-0.0784023
Ptpo	Assume equal variance	0.129489	0.737157	-1.32878	4	0.254655	-0.0235688	0.0177372	-0.0728153	0.0256777
	Not assuming equal variance			-1.32878	3.74848	0.259032	-0.0235688	0.0177372	-0.0741463	0.0270086
PpeIF2α	Assume equal variance	1.11073	0.351375	-8.5422	4	0.00103086	-0.503474	0.0589396	-0.667117	-0.339831
	Not assuming equal variance			-8.5422	2.90424	0.00381028	-0.503474	0.0589396	-0.694594	-0.312354
PXBP1s	Assume equal variance	1.00528	0.37277	1.85209	4	0.137655	0.119883	0.0647283	-0.0598318	0.299598
	Not assuming equal variance			1.85209	3.0671	0.159073	0.119883	0.0647283	-0.0835854	0.323351
PATF6	Assume equal variance	0.0845095	0.785726	-0.245362	4	0.818251	-0.0193593	0.0789011	-0.238424	0.199705
	Not assuming equal variance			-0.245362	3.839	0.818731	-0.0193593	0.0789011	-0.242095	0.203376
pPREK	Assume equal variance	1.64796	0.246581	-3.50173	6	0.0127994	-0.540008	0.154212	-0.91735	-0.162665
	Not assuming equal variance			-3.50173	5.38475	0.0152771	-0.540008	0.154212	-0.928052	-0.151964
peIF2α	Assume equal variance	0.044876	0.839245	-6.61776	6	0.000573357	-0.301557	0.0455678	-0.413057	-0.190056
	Not assuming equal variance			-6.61776	5.83477	0.000642784	-0.301557	0.0455678	-0.413827	-0.189287
ATF4	Assume equal variance	0.0392854	0.849429	-4.52764	6	0.00398514	-0.469906	0.103786	-0.723862	-0.215951
	Not assuming equal variance			-4.52764	5.9062	0.00414438	-0.469906	0.103786	-0.724843	-0.21497
